# Supplementary material for: Rapid whole genome characterization of antimicrobial-resistant pathogens using long-read sequencing to identify potential healthcare transmission
Source: Infect Control Hosp Epidemiol. 2024 Dec 27;46(2):129–35. doi: 10.1017/ice.2024.202 (PMC11790330; doi:10.1017/ice.2024.202)
Supplement: Wu et al. supplementary material 1 — Wu et al. supplementary material [file S0899823X24002022sup001.csv]

record_id	collect_date	sample_id	ont_run	specimen_type	species	pathogen	sequence_type	cov_depth	contig	n50	med_read_qual	BioSample_accession
1	23-Jun	MB16068	2_1	blood	Escherichia coli	MDR Escherichia coli	131	55.9	2	12,760	19.7	SAMN43275126
2	23-Jun	MB16077	2_1	blood	Escherichia coli	MDR Escherichia coli	167	108.6	3	15,863	19.8	SAMN43275127
3	23-Jun	MB16103	2_1	blood	Escherichia coli	MDR Escherichia coli	410	106.5	2	16,653	19.8	SAMN43275129
4	23-Jun	MB16107	2_1	blood	Escherichia coli	MDR Escherichia coli	131	102.1	2	14,728	19.7	SAMN43275130
5	23-Jun	MB16047	2_2	blood	Staphylococcus aureus	MRSA	105	67.1	2	9,922	20.6	SAMN43275125
6	23-Jun	VR550	2_2	rectal	Enterococcus faecium	VRE	117	74.5	6	8,726	19.6	SAMN43275357
7	23-Jun	VR552	2_2	rectal	Enterococcus faecium	VRE	18	70.4	5	10,770	19.7	SAMN43275358
8	23-Jun	VR553	2_2	rectal	Enterococcus faecium	VRE	80	51.4	5	13,987	19.6	SAMN43275359
9	23-Jun	MB16086	2_2	blood	Staphylococcus aureus	MRSA	105	111.2	2	14,116	20.7	SAMN43275128
10	23-Jun	MB16111	2_2	blood	Enterococcus faecium	VRE	117	108.2	6	16,050	19.6	SAMN43275131
11	23-Jun	MB16124	2_3	blood	Escherichia coli	MDR Escherichia coli	38	33.6	4	7,068	18.8	SAMN43275132
12	23-Jun	MB16128	2_3	blood	Enterococcus faecium	VRE	117	33	6	9,260	19.1	SAMN43275133
13	23-Jun	MB16138	2_3	blood	Enterococcus faecium	VRE	17	49.6	6	9,135	18.9	SAMN43275135
14	23-Jun	MB16152	2_3	blood	Staphylococcus aureus	MRSA	8	87.1	5	11,583	20.1	SAMN43275136
15	23-May	CR403	3_1	respiratory track	Klebsiella pneumoniae	MDR Klebsiella pneumoniae	15	56.9	6	9,239	19	SAMN43275119
16	23-May	CR414	3_1	Tissue/Wound/body fluid	Citrobacter freundii	Citrobacter freundii	22	43.5	9	8,789	19.3	SAMN43275120
17	23-Jun	CR427	3_1	respiratory track	Klebsiella pneumoniae	MDR Klebsiella pneumoniae	17	82.8	4	10,123	19.4	SAMN43275122
18	23-Jun	CR419	3_1	Tissue/Wound/body fluid	Escherichia coli	MDR Escherichia coli	131	29.5	6	5,676	18.9	SAMN43275121
19	23-Jun	MB16134	3_1	blood	Escherichia coli	MDR Escherichia coli	10	181.9	9	12,772	19	SAMN43275134
20	17-Aug	MB4276	3_2	blood	Pseudomonas aeruginosa	MDR Pseudomonas aeruginosa	NOVEL	21.3	1	13,558	19.9	SAMN43275198
21	19-Feb	MB7834	3_2	blood	Pseudomonas aeruginosa	MDR Pseudomonas aeruginosa	1748	41.6	1	18,102	20.3	SAMN43275199
22	20-Jul	MB10527	3_2	blood	Pseudomonas aeruginosa	MDR Pseudomonas aeruginosa	3632-1LV	39.5	2	22,426	20.3	SAMN43275124
23	23-Jul	OONT7	4_1	Tissue/Wound/body fluid	Pseudomonas aeruginosa	MDR Pseudomonas aeruginosa	357	11.8	1	21,100	20.2	SAMN43275324
24	23-Jul	MB16331	4_1	blood	Escherichia coli	MDR Escherichia coli	131	65.4	2	9,684	19.1	SAMN43275139
25	23-Aug	MB16348	4_1	blood	Escherichia coli	MDR Escherichia coli	131	62.8	4	12,143	19.3	SAMN43275140
26	23-Jul	MB16314	4_1	blood	Escherichia coli	MDR Escherichia coli	131-1LV	59.5	2	12,181	19.4	SAMN43275138
27	23-Aug	MB16370	4_1	blood	Escherichia coli	MDR Escherichia coli	131	204.5	6	9,947	19.1	SAMN43275142
28	23-Jul	OONT1	4_2	Tissue/Wound/body fluid	Staphylococcus aureus	MRSA	8	129.3	3	6,977	21.8	SAMN43275200
29	23-Aug	MB16407	4_3	blood	Pseudomonas aeruginosa	MDR Pseudomonas aeruginosa	179	58.9	3	16,525	19.7	SAMN43275146
29	23-Jul	OONT2	4_2	respiratory track	Staphylococcus aureus	MRSA	8	64.9	2	9,783	21.6	SAMN43275270
30	23-Aug	OONT3	4_2	respiratory track	Staphylococcus aureus	MRSA	30	93.4	5	7,694	21.8	SAMN43275280
31	23-Aug	OONT4	4_2	respiratory track	Staphylococcus aureus	MRSA	8	152.9	2	8,541	21.9	SAMN43275291
32	23-Jul	OONT5	4_2	Urinary tract	Staphylococcus aureus	MRSA	8	98.3	1	9,812	22	SAMN43275302
33	23-Aug	OONT6	4_2	respiratory track	Staphylococcus aureus	MRSA	30	113.9	1	8,931	21.9	SAMN43275313
34	23-Aug	MB16353	4_2	blood	Enterococcus faecium	VRE	117	108.4	6	8,140	20.7	SAMN43275141
35	23-Aug	OONT8	4_2	Tissue/Wound/body fluid	Staphylococcus aureus	MRSA	5	83.3	2	11,448	22.2	SAMN43275335
36	23-Aug	OONT9	4_2	Urinary tract	Staphylococcus aureus	MRSA	30	64.7	2	10,338	22	SAMN43275346
37	23-Sep	MB16560	7_1	blood	Klebsiella pneumoniae	MDR Klebsiella pneumoniae	147	25	3	11,445	19.2	SAMN43275162
37	23-Oct	MB16694	8_2	blood	Klebsiella pneumoniae	MDR Klebsiella pneumoniae	147	123.7	3	9,281	19	SAMN43275173
37	23-Aug	OONT10	4_2	respiratory track	Enterococcus faecium	VRE	117	83.5	5	13,762	20.9	SAMN43275201
37	23-Jul	VR597	8_2	rectal	Enterococcus faecium	VRE	117	240.5	4	10,554	19	SAMN43275360
38	23-Aug	MB16391	4_2	blood	Enterococcus faecium	VRE	17	70	8	12,443	20.7	SAMN43275144
39	23-Aug	MB16390	4_3	blood	Pseudomonas aeruginosa	MDR Pseudomonas aeruginosa	633	49.3	1	21,907	19.9	SAMN43275143
40	23-Aug	MB16400	4_3	blood	Pseudomonas aeruginosa	MDR Pseudomonas aeruginosa	633	52.3	3	22,178	19.6	SAMN43275145
40	23-Dec	MB17084	13_1	blood	Enterobacter cloacae complex	Carbapenem resistant Enterobacter cloacae complex	789	153.8	2	15,795	21.3	SAMN43275184
41	23-Aug	MB16417	4_3	blood	Pseudomonas aeruginosa	MDR Pseudomonas aeruginosa	740	40.1	1	22,841	19.8	SAMN43275147
42	23-Aug	MB16430	4_3	blood	Pseudomonas aeruginosa	MDR Pseudomonas aeruginosa	4254	44	2	14,745	19.7	SAMN43275149
43	23-Aug	OONT12	5_1	Tissue/Wound/body fluid	Staphylococcus aureus	MRSA	5	139.5	2	11,096	21.5	SAMN43275222
43	23-Aug	OONT13	4_3	Tissue/Wound/body fluid	Pseudomonas aeruginosa	MDR Pseudomonas aeruginosa	NOVEL	71.1	1	14,076	19.6	SAMN43275233
44	23-Aug	MB16421	4_3	blood	Enterobacter cloacae complex	Carbapenem resistant Enterobacter cloacae complex	1911	89.4	8	14,829	19	SAMN43275148
45	23-Aug	OONT14	4_3	blood	Enterobacter cloacae complex	Carbapenem resistant Enterobacter cloacae complex	NOVEL	125.7	2	9,478	19.1	SAMN43275243
46	23-Jul	MB16256	5_1	blood	Staphylococcus aureus	MRSA	5	59.8	2	19,017	21.5	SAMN43275137
46	23-Aug	MB16431	5_1	blood	Staphylococcus aureus	MRSA	5	79.3	3	10,395	21.6	SAMN43275150
47	23-Aug	MB16460	5_1	blood	Staphylococcus aureus	MRSA	8	156.3	3	10,217	21.6	SAMN43275152
48	23-Aug	OONT15	5_1	blood	Staphylococcus aureus	MRSA	8	38	2	15,126	21.3	SAMN43275254
49	23-Aug	MB16463	5_1	blood	Staphylococcus aureus	MRSA	105	76.5	4	10,078	21.5	SAMN43275153
50	23-Aug	OONT16	5_1	Tissue/Wound/body fluid	Staphylococcus aureus	MRSA	8	84.3	3	11,582	21.5	SAMN43275265
50	23-Sep	OONT28	7_1	Tissue/Wound/body fluid	Klebsiella pneumoniae	MDR Klebsiella pneumoniae	4524	40.5	4	10,016	19.1	SAMN43275278
50	23-Sep	OONT34	7_1	Urinary tract	Staphylococcus aureus	MRSA	8	78.8	3	10,179	20.3	SAMN43275285
51	23-Sep	MB16500	5_1	blood	Staphylococcus aureus	MRSA	30	86.1	3	12,177	21.5	SAMN43275155
52	23-Aug	OONT17	5_1	Urinary tract	Enterococcus faecium	VRE	117	148.3	11	9,711	20.4	SAMN43275267
53	23-Aug	MB16432	5_1	blood	Enterobacter cloacae complex	Carbapenem resistant Enterobacter cloacae complex	948	99	1	15,943	20.3	SAMN43275151
54	23-Aug	OONT18	5_1	Tissue/Wound/body fluid	Pseudomonas aeruginosa	MDR Pseudomonas aeruginosa	NOVEL	41.7	1	19,011	20.9	SAMN43275268
55	23-Aug	MB16488	5_1	blood	Escherichia coli	MDR Escherichia coli	167	68.3	5	11,250	20.1	SAMN43275154
56	23-Sep	MB16530	5_2	blood	Staphylococcus aureus	MRSA	5	231.2	4	11,167	21.4	SAMN43275158
57	23-Sep	MB16522	5_2	blood	Staphylococcus aureus	MRSA	5	117	2	10,279	21.4	SAMN43275157
58	23-Sep	OONT19	5_2	Tissue/Wound/body fluid	Staphylococcus aureus	MRSA	8	64.1	2	10,596	21.4	SAMN43275269
59	23-Sep	OONT20	5_2	respiratory track	Staphylococcus aureus	MRSA	72	171.8	3	10,634	21.3	SAMN43275271
60	23-Sep	OONT21	5_2	Tissue/Wound/body fluid	Staphylococcus aureus	MRSA	30-1LV	74.7	4	10,928	21.4	SAMN43275272
61	23-Sep	MB16547	5_2	blood	Enterococcus faecium	VRE	117	152.5	6	13,070	20.2	SAMN43275159
62	23-Aug	OONT22	5_2	respiratory track	Actinobacteria baumannii complex	Carbapenem resistant Acinetobacter baumanii complex	2	107.7	2	12,949	20.6	SAMN43275273
63	23-Sep	OONT26	5_2	Tissue/Wound/body fluid	Escherichia coli	MDR Escherichia coli	131	108.2	2	12,282	19.7	SAMN43275277
64	23-Sep	MB16506	6_1	blood	Enterobacter cloacae complex	Carbapenem resistant Enterobacter cloacae complex	50	196.1	6	9,398	18.2	SAMN43275156
65	23-Sep	MB16549	6_1	blood	Enterobacter cloacae complex	Carbapenem resistant Enterobacter cloacae complex	1148	129.1	2	10,481	18.2	SAMN43275160
65	23-Sep	OONT24	7_1	Tissue/Wound/body fluid	Pseudomonas aeruginosa	MDR Pseudomonas aeruginosa	553	27.9	1	20,485	19.6	SAMN43275275
66	23-Sep	OONT29	6_1	Tissue/Wound/body fluid	Klebsiella pneumoniae	MDR Klebsiella pneumoniae	4733	83.7	5	10,763	18.1	SAMN43275279
67	23-Sep	MB16572	6_1	blood	Klebsiella pneumoniae	MDR Klebsiella pneumoniae	147	46.6	4	8,280	18.3	SAMN43275165
68	23-Sep	OONT30	6_1	Urinary tract	Klebsiella pneumoniae	MDR Klebsiella pneumoniae	45	54.9	2	12,953	18.2	SAMN43275281
69	23-Sep	MB16555	6_1	blood	Klebsiella pneumoniae	MDR Klebsiella pneumoniae	1774	42	23	13,808	18.5	SAMN43275161
70	23-Sep	MB16563	6_1	blood	Escherichia coli	MDR Escherichia coli	131	45.7	2	9,521	18.2	SAMN43275163
71	23-Sep	OONT31	6_1	Urinary tract	Escherichia coli	MDR Escherichia coli	349	31.9	2	12,082	18.4	SAMN43275282
71	23-Sep	OONT46	7_2	Urinary tract	Klebsiella pneumoniae	MDR Klebsiella pneumoniae	1774	124.8	3	11,791	20.4	SAMN43275298
72	23-Sep	OONT32	6_1	Urinary tract	Escherichia coli	MDR Escherichia coli	131	76.3	3	10,678	18.3	SAMN43275283
73	23-Sep	OONT33	6_1	Tissue/Wound/body fluid	Escherichia coli	MDR Escherichia coli	744	661.6	2	10,143	18.4	SAMN43275284
74	23-Sep	OONT25	7_1	respiratory track	Pseudomonas aeruginosa	MDR Pseudomonas aeruginosa	641	19.7	5	10,508	18.9	SAMN43275276
75	23-Sep	MB16565	7_1	blood	Escherichia coli	MDR Escherichia coli	131	101	9	6,105	18.8	SAMN43275164
76	23-Sep	OONT35	7_1	Tissue/Wound/body fluid	Staphylococcus aureus	MRSA	8	118.9	3	14,193	20.3	SAMN43275286
77	23-Sep	MB16622	7_1	Tissue/Wound/body fluid	Staphylococcus aureus	MRSA	8	105	4	11,957	20.2	SAMN43275166
78	23-Sep	OONT36	7_1	Urinary tract	Staphylococcus aureus	MRSA	105	143.6	2	10,839	20.3	SAMN43275287
79	23-Sep	OONT37	7_1	Tissue/Wound/body fluid	Staphylococcus aureus	MRSA	8	133.8	4	12,245	20.1	SAMN43275288
80	23-Sep	OONT39	7_1	blood	Enterococcus faecium	VRE	117	213.3	7	9,911	19.4	SAMN43275290
81	23-Sep	OONT40	7_1	blood	Enterococcus faecium	VRE	664	106.6	9	8,062	19.3	SAMN43275292
81	23-Sep	OONT44	7_2	Tissue/Wound/body fluid	Staphylococcus aureus	MRSA	105	116	4	11,252	21.7	SAMN43275296
82	23-Sep	OONT41	7_1	respiratory track	Klebsiella aerogenes	Carbapenem resistant Klebsiella aerogenes	93	46.5	1	11,207	18.8	SAMN43275293
83	23-Sep	OONT38	7_2	Tissue/Wound/body fluid	Staphylococcus aureus	MRSA	8	101.8	4	5,416	20	SAMN43275289
84	23-Sep	OONT42	7_2	Urinary tract	Enterococcus faecium	VRE	117	188.5	8	10,592	20.5	SAMN43275294
85	23-Sep	OONT43	7_2	respiratory track	Staphylococcus aureus	MRSA	105	150.1	2	10,656	21.6	SAMN43275295
86	23-Sep	MB16634	7_2	blood	Escherichia coli	MDR Escherichia coli	2279	66.2	2	11,763	20.4	SAMN43275168
87	23-Oct	MB16655	7_2	blood	Klebsiella pneumoniae	MDR Klebsiella pneumoniae	11	61.4	6	14,678	20.5	SAMN43275169
88	23-Sep	OONT47	7_2	respiratory track	Pseudomonas aeruginosa	MDR Pseudomonas aeruginosa	633	107.3	1	14,926	20.9	SAMN43275299
88	23-Oct	OONT69	9_2	respiratory track	Pseudomonas aeruginosa	MDR Pseudomonas aeruginosa	633	67.2	1	16,547	19.7	SAMN43275323
88	23-Oct	OONT70	9_2	respiratory track	Pseudomonas aeruginosa	MDR Pseudomonas aeruginosa	633	34.4	1	16,158	19.7	SAMN43275325
89	23-Aug	OONT23	7_2	Tissue/Wound/body fluid	Pseudomonas aeruginosa	MDR Pseudomonas aeruginosa	485	87.1	1	23,573	21.2	SAMN43275274
90	23-Sep	MB16633	8_1	blood	Escherichia coli	MDR Escherichia coli	131	49.9	9	8,872	20	SAMN43275167
91	23-Sep	OONT45	8_1	Urinary tract	Staphylococcus aureus	MRSA	5	80	2	9,238	21.7	SAMN43275297
92	23-Oct	MB16659	8_1	blood	Staphylococcus aureus	MRSA	8	65.6	3	8,898	21.5	SAMN43275170
93	23-Oct	OONT48	8_1	Urinary tract	Staphylococcus aureus	MRSA	1	153.6	1	8,087	21.7	SAMN43275300
94	23-Oct	OONT49	8_1	respiratory track	Staphylococcus aureus	MRSA	5	75.8	3	4,555	20.8	SAMN43275301
95	23-Oct	OONT50	8_1	Tissue/Wound/body fluid	Enterococcus faecium	VRE	117	44.7	8	9,102	20.5	SAMN43275303
95	23-Nov	OONT87	11_1	Tissue/Wound/body fluid	Pseudomonas aeruginosa	MDR Pseudomonas aeruginosa	381	45.1	1	19,512	21	SAMN43275343
96	23-Oct	OONT51	8_1	Tissue/Wound/body fluid	Enterococcus faecium	VRE	80	201	5	6,419	20.5	SAMN43275304
97	23-Oct	OONT52	8_1	Urinary tract	Enterococcus faecium	VRE	117	140.4	5	7,414	20.5	SAMN43275305
98	23-Oct	MB16672	8_1	blood	Enterococcus faecium	VRE	117	116.1	6	6,703	20.5	SAMN43275171
99	23-Oct	MB16693	8_1	blood	Klebsiella pneumoniae	MDR Klebsiella pneumoniae	15	76.3	8	7,984	20.2	SAMN43275172
100	23-Oct	OONT53	8_1	Urinary tract	Enterobacter cloacae complex	Carbapenem resistant Enterobacter cloacae complex	78	33.6	6	9,933	20.3	SAMN43275306
101	23-Oct	OONT54	8_2	respiratory track	Staphylococcus aureus	MRSA	5	63	2	14,053	20	SAMN43275307
102	23-Oct	MB16709	9_1	blood	Klebsiella pneumoniae	MDR Klebsiella pneumoniae	307	30.7	12	2,774	18.3	SAMN43275174
102	23-Oct	MB16710	8_2	blood	Enterococcus faecium	VRE	2181	162.9	10	10,074	19	SAMN43275175
103	23-Oct	OONT55	8_2	Urinary tract	Pseudomonas aeruginosa	MDR Pseudomonas aeruginosa	633	97	4	13,429	19	SAMN43275308
104	23-Oct	OONT57	8_2	Urinary tract	Pseudomonas aeruginosa	MDR Pseudomonas aeruginosa	274	126.4	1	15,772	19.6	SAMN43275310
105	23-Oct	MB16739	9_1	blood	Staphylococcus aureus	MRSA	105	163.4	3	7,949	20	SAMN43275176
106	23-Oct	OONT58	9_1	Tissue/Wound/body fluid	Staphylococcus aureus	MRSA	8	108.3	2	11,478	20	SAMN43275311
107	23-Oct	OONT59	9_1	respiratory track	Staphylococcus aureus	MRSA	5	144.4	2	10,355	20	SAMN43275312
108	23-Dec	OONT102	12_1	respiratory track	Staphylococcus aureus	MRSA	105	157	4	10,682	22.4	SAMN43275204
108	23-Oct	OONT60	9_1	Urinary tract	Enterococcus faecium	VRE	80	127.8	8	9,989	19	SAMN43275314
109	23-Oct	OONT61	9_1	Urinary tract	Enterococcus faecium	VRE	18	81.4	4	12,291	19	SAMN43275315
110	23-Oct	OONT62	9_1	respiratory track	Pseudomonas aeruginosa	MDR Pseudomonas aeruginosa	1074	114.6	1	15,977	19.2	SAMN43275316
111	23-Oct	OONT63	9_1	respiratory track	Klebsiella pneumoniae	MDR Klebsiella pneumoniae	611	96.8	7	14,743	18.8	SAMN43275317
112	23-Oct	MB16765	9_2	blood	Enterococcus faecium	VRE	117	111.8	3	7,887	19.5	SAMN43275178
113	23-Oct	MB16763	9_2	blood	Enterococcus faecium	VRE	117	74.5	5	8,845	19.6	SAMN43275177
114	23-Oct	OONT64	9_2	Urinary tract	Enterococcus faecium	VRE	117	79.9	11	9,337	19.4	SAMN43275318
115	23-Oct	OONT65	9_2	Urinary tract	Enterococcus faecium	VRE	117	97.5	7	8,742	19.5	SAMN43275319
115	23-Nov	OONT81	10_1	Urinary tract	Klebsiella pneumoniae	MDR Klebsiella pneumoniae	45	83.5	2	23,168	20.3	SAMN43275337
116	23-Oct	OONT66	9_2	Urinary tract	Enterococcus faecium	VRE	80	72.2	5	9,984	19.4	SAMN43275320
117	23-Oct	OONT67	9_2	Tissue/Wound/body fluid	Staphylococcus aureus	MRSA	72	64.3	2	10,295	20.6	SAMN43275321
118	23-Oct	OONT68	9_2	Tissue/Wound/body fluid	Staphylococcus aureus	MRSA	5	186.6	2	9,017	20.5	SAMN43275322
119	23-Oct	OONT56	9_3	Urinary tract	Pseudomonas aeruginosa	MDR Pseudomonas aeruginosa	NOVEL	52.5	7	2,639	18.7	SAMN43275309
120	23-Nov	OONT71	9_3	respiratory track	Staphylococcus aureus	MRSA	8	60.9	2	20,028	21.5	SAMN43275326
121	23-Oct	OONT72	9_3	Urinary tract	Enterococcus faecium	VRE	17	72.8	4	11,640	20.2	SAMN43275327
121	23-Dec	OONT96	12_1	Urinary tract	Klebsiella pneumoniae	MDR Klebsiella pneumoniae	353	125.5	1	14,458	21.2	SAMN43275353
122	23-Nov	OONT73	9_3	Tissue/Wound/body fluid	Enterococcus faecium	VRE	117	85.2	8	12,954	20.1	SAMN43275328
123	23-Nov	OONT74	9_3	blood	Enterococcus faecium	VRE	117	87.4	5	11,914	20.1	SAMN43275329
124	23-Oct	MB16792	9_3	blood	Enterococcus faecium	VRE	80	102.1	5	14,217	20.3	SAMN43275179
125	23-Nov	OONT75	10_1	Urinary tract	Enterobacter cloacae complex	Carbapenem resistant Enterobacter cloacae complex	515	77.7	5	11,634	19.8	SAMN43275330
126	23-Nov	OONT76	10_1	Urinary tract	Escherichia coli	MDR Escherichia coli	361	35.6	5	6,623	19.6	SAMN43275331
126	23-Nov	OONT77	10_1	Urinary tract	Escherichia coli	MDR Escherichia coli	361	63.1	5	5,962	19.8	SAMN43275332
127	23-Nov	OONT78	10_1	Tissue/Wound/body fluid	Escherichia coli	MDR Escherichia coli	131	36.2	2	5,331	19.7	SAMN43275333
128	23-Nov	OONT79	10_1	respiratory track	Escherichia coli	MDR Escherichia coli	410	97.3	4	6,645	20	SAMN43275334
129	23-Nov	OONT80	10_1	Urinary tract	Escherichia coli	MDR Escherichia coli	131	23	2	3,875	19.3	SAMN43275336
130	23-Nov	MB16850	10_1	blood	Klebsiella pneumoniae	MDR Klebsiella pneumoniae	194	148	4	17,554	20.4	SAMN43275180
131	23-Jul	CR443	10_1	Urinary tract	Klebsiella pneumoniae	MDR Klebsiella pneumoniae	584	99.4	4	9,774	19.9	SAMN43275123
132	23-Nov	OONT85	10_2	Tissue/Wound/body fluid	Staphylococcus aureus	MRSA	8-1LV	59.8	3	15,508	21.4	SAMN43275341
133	23-Nov	OONT89	10_2	respiratory track	Staphylococcus aureus	MRSA	8	56.9	2	15,200	21.5	SAMN43275345
134	23-Nov	OONT90	10_2	Tissue/Wound/body fluid	Staphylococcus aureus	MRSA	8	91.6	3	14,112	21.4	SAMN43275347
135	23-Nov	OONT82	11_1	Tissue/Wound/body fluid	Pseudomonas aeruginosa	MDR Pseudomonas aeruginosa	633	46.5	1	22,140	21.3	SAMN43275338
136	23-Nov	OONT83	11_1	Tissue/Wound/body fluid	Staphylococcus aureus	MRSA	8	80.7	2	9,910	20.8	SAMN43275339
137	23-Nov	OONT84	11_1	Tissue/Wound/body fluid	Staphylococcus aureus	MRSA	8	93.6	1	11,414	22	SAMN43275340
138	23-Nov	OONT86	11_1	Urinary tract	Pseudomonas aeruginosa	MDR Pseudomonas aeruginosa	845	61.4	2	24,030	21.5	SAMN43275342
139	23-Nov	OONT88	11_1	Tissue/Wound/body fluid	Pseudomonas aeruginosa	MDR Pseudomonas aeruginosa	252	60.1	1	23,586	21.3	SAMN43275344
140	23-Nov	OONT91	11_1	respiratory track	Klebsiella pneumoniae	MDR Klebsiella pneumoniae	1676	185.3	7	13,436	20.4	SAMN43275348
141	23-Nov	MB16934	12_1	blood	Staphylococcus aureus	MRSA	8	170.7	1	7,578	22.5	SAMN43275181
142	23-Nov	OONT92	12_1	Tissue/Wound/body fluid	Staphylococcus aureus	MRSA	8	96.9	4	6,943	22	SAMN43275349
143	23-Dec	OONT120	13_2	respiratory track	Staphylococcus aureus	MRSA	1	78.2	4	11,109	21.6	SAMN43275223
143	23-Nov	OONT93	12_1	respiratory track	Pseudomonas aeruginosa	MDR Pseudomonas aeruginosa	NOVEL	40	2	18,631	21.6	SAMN43275350
144	23-Nov	MB16941	12_1	blood	Klebsiella pneumoniae	MDR Klebsiella pneumoniae	258	163.2	6	14,564	21	SAMN43275182
144	23-Nov	OONT94	12_1	Urinary tract	Klebsiella pneumoniae	MDR Klebsiella pneumoniae	258	51.9	6	14,564	21.1	SAMN43275351
145	24-Jan	OONT126	13_2	Urinary tract	Enterococcus faecium	VRE	117	76.8	5	10,982	21.2	SAMN43275229
145	23-Dec	OONT97	12_1	Urinary tract	Klebsiella aerogenes	Carbapenem resistant Klebsiella aerogenes	135	28.9	2	11,026	20.5	SAMN43275354
146	23-Dec	OONT98	12_1	Tissue/Wound/body fluid	Pseudomonas aeruginosa	MDR Pseudomonas aeruginosa	274	40.1	1	24,080	22	SAMN43275355
147	23-Dec	OONT99	12_1	respiratory track	Pseudomonas aeruginosa	MDR Pseudomonas aeruginosa	2555	28.5	1	23,420	21.5	SAMN43275356
148	23-Dec	OONT100	12_1	Urinary tract	Escherichia coli	MDR Escherichia coli	167	41.6	4	6,177	20.8	SAMN43275202
149	23-Dec	OONT101	12_1	Urinary tract	Escherichia coli	MDR Escherichia coli	131	33.8	16	3,593	20.6	SAMN43275203
150	23-Dec	OONT103	12_1	Tissue/Wound/body fluid	Staphylococcus aureus	MRSA	8	58.1	6	10,667	21.6	SAMN43275205
151	23-Dec	OONT104	12_1	respiratory track	Staphylococcus aureus	MRSA	30	106.3	1	11,056	21.7	SAMN43275206
152	23-Dec	OONT105	12_1	Tissue/Wound/body fluid	Staphylococcus aureus	MRSA	72-1LV	151.4	2	10,077	22.4	SAMN43275207
153	23-Dec	OONT106	12_1	Tissue/Wound/body fluid	Staphylococcus aureus	MRSA	8	79.6	2	6,408	20.6	SAMN43275208
154	23-Dec	OONT107	12_1	blood	Enterococcus faecium	VRE	117	143.5	8	11,628	21.3	SAMN43275209
155	24-Jan	OONT128	13_1	blood	Klebsiella pneumoniae	MDR Klebsiella pneumoniae	392	144.7	4	12,344	21.2	SAMN43275231
156	23-Dec	OONT95	13_1	Tissue/Wound/body fluid	Klebsiella pneumoniae	MDR Klebsiella pneumoniae	211	58.5	4	14,814	21.3	SAMN43275352
157	23-Dec	OONT111	13_1	Urinary tract	Escherichia coli	MDR Escherichia coli	3268	39.7	8	4,876	20.9	SAMN43275213
158	24-Jan	OONT121	13_1	blood	Escherichia coli	MDR Escherichia coli	167	44.1	5	6,762	22.2	SAMN43275224
159	23-Dec	MB17073	13_1	blood	Actinobacteria baumannii complex	Carbapenem resistant Acinetobacter baumanii complex	2	30.2	4	17,410	22.4	SAMN43275183
160	23-Dec	OONT108	13_1	Tissue/Wound/body fluid	Pseudomonas aeruginosa	MDR Pseudomonas aeruginosa	NOVEL	43.6	1	27,670	22	SAMN43275210
161	23-Dec	OONT113	13_1	Urinary tract	Pseudomonas aeruginosa	MDR Pseudomonas aeruginosa	2920	38.1	1	26,050	22.4	SAMN43275215
162	24-Jan	OONT122	13_1	Urinary tract	Pseudomonas aeruginosa	MDR Pseudomonas aeruginosa	395	62.1	1	30,982	22.3	SAMN43275225
163	23-Dec	OONT114	13_1	Tissue/Wound/body fluid	Enterobacter cloacae complex	Carbapenem resistant Enterobacter cloacae complex	66	134.2	1	15,565	21.1	SAMN43275216
164	24-Jan	OONT115	13_1	Tissue/Wound/body fluid	Enterobacter cloacae complex	Carbapenem resistant Enterobacter cloacae complex	NOVEL	128.7	1	20,149	21.2	SAMN43275217
165	24-Jan	OONT123	13_1	respiratory track	Enterobacter cloacae complex	Carbapenem resistant Enterobacter cloacae complex	527	158.9	5	15,342	21.1	SAMN43275226
166	24-Jan	MB17162	13_1	blood	Enterobacter cloacae complex	Carbapenem resistant Enterobacter cloacae complex	NOVEL	247	1	15,903	21.2	SAMN43275187
167	23-Dec	OONT109	13_2	blood	Staphylococcus aureus	MRSA	1	47.9	2	9,127	21.7	SAMN43275211
168	23-Dec	OONT110	13_2	blood	Staphylococcus aureus	MRSA	5	59.4	2	5,538	22	SAMN43275212
169	23-Dec	OONT112	13_2	respiratory track	Staphylococcus aureus	MRSA	398	58.2	1	17,385	22.1	SAMN43275214
170	24-Jan	OONT116	13_2	respiratory track	Staphylococcus aureus	MRSA	105	89.3	2	14,921	22.4	SAMN43275218
171	24-Jan	OONT117	13_2	Urinary tract	Staphylococcus aureus	MRSA	5	85.7	3	12,085	22.3	SAMN43275219
172	24-Jan	OONT118	13_2	Tissue/Wound/body fluid	Staphylococcus aureus	MRSA	1	35.5	2	13,206	22.3	SAMN43275220
173	24-Jan	OONT119	13_2	Tissue/Wound/body fluid	Staphylococcus aureus	MRSA	8	67.8	2	14,263	22.5	SAMN43275221
174	24-Jan	MB17125	13_2	blood	Enterococcus faecium	VRE	117	77.5	8	6,151	20.6	SAMN43275185
175	24-Jan	OONT124	13_2	respiratory track	Staphylococcus aureus	MRSA	30	77.3	6	9,070	22.2	SAMN43275227
176	24-Jan	MB17158	13_2	blood	Enterococcus faecium	VRE	117	77.5	5	9,231	21.3	SAMN43275186
177	24-Jan	OONT125	13_2	respiratory track	Staphylococcus aureus	MRSA	5	61.7	1	15,611	22.6	SAMN43275228
178	24-Jan	MB17165	13_2	blood	Enterococcus faecium	VRE	117	123.3	12	7,948	21.1	SAMN43275188
179	24-Jan	OONT127	13_2	Tissue/Wound/body fluid	Staphylococcus aureus	MRSA	72-1LV	171.4	2	12,772	22.4	SAMN43275230
180	24-Jan	OONT129	13_2	Tissue/Wound/body fluid	Enterococcus faecium	VRE	80	51.5	9	9,846	21.2	SAMN43275232
180	24-Jan	OONT141	13_3	Tissue/Wound/body fluid	Actinobacteria baumannii complex	Carbapenem resistant Acinetobacter baumanii complex	2	17.7	2	24,666	21.2	SAMN43275245
181	24-Jan	OONT130	13_2	Urinary tract	Enterococcus faecium	VRE	80	75.3	9	10,453	21.4	SAMN43275234
182	24-Jan	OONT132	13_2	Tissue/Wound/body fluid	Staphylococcus aureus	MRSA	5	126.2	3	16,075	22.4	SAMN43275235
183	24-Jan	OONT133	13_2	respiratory track	Staphylococcus aureus	MRSA	8	90.1	2	14,585	22.3	SAMN43275236
184	24-Jan	MB17207	13_2	blood	Staphylococcus aureus	MRSA	NOVEL	49.7	2	14,666	22.6	SAMN43275189
185	24-Feb	MB17346	14_1	blood	Klebsiella pneumoniae	MDR Klebsiella pneumoniae	258	150	6	13,569	21.1	SAMN43275194
185	24-Jan	OONT134	13_3	respiratory track	Pseudomonas aeruginosa	MDR Pseudomonas aeruginosa	360	30.7	2	17,348	20.9	SAMN43275237
186	24-Jan	MB17224	13_3	blood	Enterobacter cloacae complex	Carbapenem resistant Enterobacter cloacae complex	40	31.8	8	13,033	20.1	SAMN43275192
187	24-Jan	MB17215	13_3	blood	Pseudomonas aeruginosa	MDR Pseudomonas aeruginosa	395	59.7	1	22,955	20.8	SAMN43275191
188	24-Jan	MB17214	13_3	blood	Enterobacter cloacae complex	Carbapenem resistant Enterobacter cloacae complex	66	39.8	4	16,560	20.2	SAMN43275190
189	24-Jan	OONT136	13_3	respiratory track	Staphylococcus aureus	MRSA	8	142.2	3	13,477	21.4	SAMN43275239
189	24-Jan	OONT142	13_3	respiratory track	Pseudomonas aeruginosa	MDR Pseudomonas aeruginosa	446	132.5	1	23,367	20.2	SAMN43275246
190	24-Jan	OONT143	13_3	Urinary tract	Klebsiella pneumoniae	MDR Klebsiella pneumoniae	45	69.7	3	19,873	20.1	SAMN43275247
191	24-Jan	OONT135	13_3	respiratory track	Staphylococcus aureus	MRSA	87	127	2	13,623	21.8	SAMN43275238
192	24-Jan	OONT137	13_3	Tissue/Wound/body fluid	Staphylococcus aureus	MRSA	8	200.1	4	17,942	21.6	SAMN43275240
193	24-Jan	OONT138	13_3	Tissue/Wound/body fluid	Staphylococcus aureus	MRSA	30	175.4	2	14,972	21.4	SAMN43275241
194	24-Jan	OONT139	13_3	Tissue/Wound/body fluid	Staphylococcus aureus	MRSA	5	137.4	4	18,440	21.4	SAMN43275242
195	24-Jan	OONT140	13_3	Urinary tract	Enterococcus faecium	VRE	117	108.2	5	11,809	20.3	SAMN43275244
196	24-Feb	MB17270	14_1	blood	Escherichia coli	MDR Escherichia coli	648	51.9	8	5,174	20.9	SAMN43275193
197	24-Jan	OONT144	14_1	Tissue/Wound/body fluid	Enterobacter cloacae complex	Carbapenem resistant Enterobacter cloacae complex	127	134.7	4	13,441	21.1	SAMN43275248
198	24-Feb	OONT145	14_1	Urinary tract	Enterobacter cloacae complex	Carbapenem resistant Enterobacter cloacae complex	NOVEL	77.3	4	9,233	21.4	SAMN43275249
199	24-Feb	OONT146	14_1	blood	Pseudomonas aeruginosa	MDR Pseudomonas aeruginosa	3398	28.6	1	24,244	21.9	SAMN43275250
200	24-Feb	OONT153	14_1	Urinary tract	Enterobacter cloacae complex	Carbapenem resistant Enterobacter cloacae complex	191	98.4	3	11,585	21.3	SAMN43275258
201	24-Feb	MB17366	14_1	blood	Enterobacter cloacae complex	Carbapenem resistant Enterobacter cloacae complex	116	188	6	10,348	21.3	SAMN43275195
202	24-Feb	OONT155	14_1	respiratory track	Pseudomonas aeruginosa	MDR Pseudomonas aeruginosa	645	32.4	1	18,758	22.2	SAMN43275260
203	24-Feb	OONT156	14_1	Tissue/Wound/body fluid	Pseudomonas aeruginosa	MDR Pseudomonas aeruginosa	3393	75.4	1	19,070	22.2	SAMN43275261
204	24-Mar	OONT159	14_1	blood	Escherichia coli	MDR Escherichia coli	361	95.1	5	10,345	21.2	SAMN43275264
205	24-Feb	OONT160	14_1	Urinary tract	Klebsiella pneumoniae	MDR Klebsiella pneumoniae	258	153.5	4	18,231	21.3	SAMN43275266
206	24-Feb	OONT147	14_2	Tissue/Wound/body fluid	Staphylococcus aureus	MRSA	8-1LV	44.7	3	9,821	21.2	SAMN43275251
207	24-Feb	OONT148	14_2	respiratory track	Staphylococcus aureus	MRSA	8	32	2	12,577	21.1	SAMN43275252
208	24-Feb	OONT149	14_2	blood	Staphylococcus aureus	MRSA	5	35.4	2	11,550	21	SAMN43275253
209	24-Feb	OONT150	14_2	Tissue/Wound/body fluid	Staphylococcus aureus	MRSA	105-1LV	38.9	2	10,361	21.1	SAMN43275255
210	24-Feb	OONT151	14_2	respiratory track	Staphylococcus aureus	MRSA	8	32	3	14,326	21.3	SAMN43275256
211	24-Feb	OONT152	14_2	respiratory track	Staphylococcus aureus	MRSA	8	67.5	4	13,197	21.2	SAMN43275257
212	24-Feb	MB17371	14_2	blood	Staphylococcus aureus	MRSA	5	100.2	2	11,259	21.2	SAMN43275196
213	24-Feb	OONT154	14_2	Urinary tract	Enterococcus faecium	VRE	664	71.3	8	10,063	20	SAMN43275259
214	24-Feb	OONT157	14_2	respiratory track	Staphylococcus aureus	MRSA	3390	81.4	4	12,274	21	SAMN43275262
215	24-Feb	MB17397	14_2	blood	Staphylococcus aureus	MRSA	105	90.6	2	13,504	21.3	SAMN43275197
216	24-Feb	OONT158	14_2	Urinary tract	Enterococcus faecium	VRE	17	185.3	7	8,066	20	SAMN43275263
